# Supplementary material for: Circulating Tumor DNA Predicts Early Recurrence Following Locoregional Therapy for Oligometastatic Colorectal Cancer
Source: Cancers (Basel). 2024 Jun 29;16(13):2407. doi: 10.3390/cancers16132407 (PMC11240520; doi:10.3390/cancers16132407)
Supplement: Supplementary file 1 [file cancers-16-02407-s001.zip]

Archive with 1 entries (1 files):
- cancers-3084322-supplementary.pdf
